# Supplementary material for: Revisiting the Role of Lorazepam as an Adjunct in the Management of Chemotherapy-Induced Nausea and Vomiting: A Systematic Review and Meta-Analysis
Source: Biomedicines. 2026 Apr 17;14(4):924. doi: 10.3390/biomedicines14040924 (PMC13113139; doi:10.3390/biomedicines14040924)
Supplement: Supplementary file 1 [file biomedicines-14-00924-s001.zip]

Archive with 1 entries (1 files):
- biomedicines-4218400-supplementary.pdf
